# Supplementary material for: N′-[(E)-2-Hydroxy­benzyl­idene]-5-methyl­isoxazole-4-carbohydrazide monohydrate
Source: Acta Crystallogr Sect E Struct Rep Online. 2009 Nov 18;65(Pt 12):o3113. doi: 10.1107/S1600536809048028 (PMC2971927; doi:10.1107/S1600536809048028)
Supplement: Supplementary file 1 [file e-65-o3113-sup1.cif]

##############################################################################
###                                                                        ###
###        Electronic paper (Acta Crystallographica Section E)             ###
###                                                                        ###
##############################################################################
#                                                                            #
# This CIF contains the data in a paper accepted for publication in Acta     #
# Crystallographica Section E. It conforms to the requirements of Notes      #
# for Authors for Section E, and has been peer reviewed under the auspices   #
# of the IUCr Commission on Journals.                                        #
#                                                                            #
# Full details of the Crystallographic Information File format               #
# are given in the paper "The Crystallographic Information File (CIF):       #
# a New Standard Archive File for Crystallography" by S. R. Hall, F. H.      #
# Allen and I. D. Brown [Acta Cryst. (1991), A47, 655-685].                  #
#                                                                            #
# The current version of the core CIF dictionary is obtainable from          #
# ftp://ftp.iucr.org/pub/cif_core.dic. The current version number is 2.4.    #
#                                                                            #
# Software is freely available for graphical display of the structure(s) in  #
# this CIF.  For information consult the CIF home page http://www.iucr.org/  #
# cif/home.html                                                              #
#                                                                            #
# This file may be used for bona fide research purposes within the           #
# scientific community so long as proper attribution is given to the journal # 
# article from which it was obtained.                                        #
#                                                                            #
##############################################################################
                                             
data_global
_audit_creation_method     ?
_journal_date_recd_electronic     2009-10-28
_journal_date_accepted     2009-11-12
_journal_name_full     'Acta Crystallographica, Section E'
_journal_year     2009
_journal_volume     65
_journal_issue     12
_journal_page_first     o3113
_journal_page_last     o3113
_journal_paper_category     QO
_journal_coeditor_code     RZ2385
_publ_contact_author_name     'Yan-Xian Jin'
_publ_contact_author_address
;
School of Pharmaceutical and Chemical Engineering
Taizhou University
Linhai 317000
People's Republic of China
;
_publ_contact_author_email     'snowflakej@gmail.com'
_publ_contact_author_fax     '+86 576 85137169'
_publ_contact_author_phone     '86-576-85365223'
_publ_section_title
;
<i>N</i>'-[(<i>E</i>)-2-Hydroxybenzylidene]-5-methylisoxazole-4-carbohydrazide
monohydrate
;
loop_
    _publ_author_name
    _publ_author_address
    'Yan-Xian Jin'
;
School of Pharmaceutical and Chemical Engineering
Taizhou University
Linhai 317000
People's Republic of China
;
    'Zhen-Zhong Yan'
;
School of Pharmaceutical and Chemical Engineering
Taizhou University
Linhai 317000
People's Republic of China
;
    'Jian-Guo Yang'
;
Office of Assets Administration
Taizhou University
Linhai 317000
People's Republic of China
;
    'Ai-Guo Zhong'
;
School of Pharmaceutical and Chemical Engineering
Taizhou University
Linhai 317000
People's Republic of China
;
    'Fu-You Pan'
;
School of Pharmaceutical and Chemical Engineering
Taizhou University
Linhai 317000
People's Republic of China
;
data_I
_audit_creation_method     SHELXL-97
_chemical_name_systematic
;
<i>N</i>'-[(<i>E</i>)-2-Hydroxybenzylidene]-5-methylisoxazole-4-carbohydrazide
monohydrate
;
_chemical_name_common     ?
_chemical_formula_moiety     'C12 H11 N3 O3, H2 O'
_chemical_formula_sum     'C12 H13 N3 O4'
_chemical_formula_iupac     'C12 H11 N3 O3, H2 O'
_chemical_formula_weight     263.25
_chemical_melting_point     ?
_symmetry_cell_setting     Orthorhombic
_symmetry_space_group_name_H-M     'P n a 21'
_symmetry_space_group_name_Hall     'P 2c -2n'
loop_
    _symmetry_equiv_pos_as_xyz
    'x, y, z'
    '-x, -y, z+1/2'
    'x+1/2, -y+1/2, z'
    '-x+1/2, y+1/2, z+1/2'
_cell_length_a     12.8783(6)
_cell_length_b     11.3108(6)
_cell_length_c     8.6535(4)
_cell_angle_alpha     90.00
_cell_angle_beta     90.00
_cell_angle_gamma     90.00
_cell_volume     1260.50(11)
_cell_formula_units_Z     4
_cell_measurement_reflns_used     6440
_cell_measurement_theta_min     2.40
_cell_measurement_theta_max     27.00
_cell_measurement_temperature     296(2)
_exptl_crystal_description     block
_exptl_crystal_colour     pink
_exptl_crystal_size_max     0.48
_exptl_crystal_size_mid     0.39
_exptl_crystal_size_min     0.28
_exptl_crystal_density_diffrn     1.387
_exptl_crystal_density_meas     ?
_exptl_crystal_density_method     'not measured'
_exptl_crystal_F_000     552
_exptl_absorpt_coefficient_mu     0.106
_exptl_absorpt_correction_type     multi-scan
_exptl_absorpt_process_details     '(SADABS; Bruker, 2004)'
_exptl_absorpt_correction_T_min     0.9508
_exptl_absorpt_correction_T_max     0.9710
_exptl_special_details
;
;
_diffrn_ambient_temperature     296(2)
_diffrn_radiation_type     MoK\a
_diffrn_radiation_wavelength     0.71073
_diffrn_radiation_source     'fine-focus sealed tube'
_diffrn_radiation_monochromator     graphite
_diffrn_measurement_device_type     'Bruker APEXII area-detector'
_diffrn_measurement_method     \w
_diffrn_detector_area_resol_mean     ?
_diffrn_reflns_number     12295
_diffrn_reflns_av_R_equivalents     0.0389
_diffrn_reflns_av_sigmaI/netI     0.0215
_diffrn_reflns_theta_min     2.40
_diffrn_reflns_theta_max     27.00
_diffrn_reflns_theta_full     27.00
_diffrn_measured_fraction_theta_max     0.975
_diffrn_measured_fraction_theta_full     0.975
_diffrn_reflns_limit_h_min     -16
_diffrn_reflns_limit_h_max     16
_diffrn_reflns_limit_k_min     -12
_diffrn_reflns_limit_k_max     13
_diffrn_reflns_limit_l_min     -10
_diffrn_reflns_limit_l_max     11
_diffrn_standards_number     ?
_diffrn_standards_interval_count     ?
_diffrn_standards_interval_time     ?
_diffrn_standards_decay_%     0
_refine_special_details
;
Refinement of <i>F</i>^2^ against ALL reflections. The weighted <i>R</i>-factor
<i>wR</i> and goodness of fit <i>S</i> are based on <i>F</i>^2^, conventional
<i>R</i>-factors <i>R</i> are based on <i>F</i>, with <i>F</i> set to zero for
negative <i>F</i>^2^. The threshold expression of <i>F</i>^2^ >
\s(<i>F</i>^2^) is used only for calculating <i>R</i>-factors(gt) <i>etc</i>.
and is not relevant to the choice of reflections for refinement.
<i>R</i>-factors based on <i>F</i>^2^ are statistically about twice as large
as those based on <i>F</i>, and <i>R</i>- factors based on ALL data will be
even larger.
;
_reflns_number_total     1432
_reflns_number_gt     1279
_reflns_threshold_expression     I>2\s(I)
_refine_ls_structure_factor_coef     Fsqd
_refine_ls_matrix_type     full
_refine_ls_R_factor_all     0.0381
_refine_ls_R_factor_gt     0.0323
_refine_ls_wR_factor_gt     0.0874
_refine_ls_wR_factor_ref     0.0922
_refine_ls_goodness_of_fit_ref     0.889
_refine_ls_restrained_S_all     0.887
_refine_ls_number_reflns     1432
_refine_ls_number_parameters     182
_refine_ls_number_restraints     5
_refine_ls_hydrogen_treatment     mixed
_refine_ls_weighting_scheme     calc
_refine_ls_weighting_details
         'calc w=1/[\s^2^(Fo^2^)+(0.0725P)^2^+0.1350P] where P=(Fo^2^+2Fc^2^)/3'
_atom_sites_solution_hydrogens     geom
_atom_sites_solution_primary     direct
_atom_sites_solution_secondary     difmap
_refine_ls_shift/su_max     0.097
_refine_ls_shift/su_mean     0.007
_refine_diff_density_max     0.142
_refine_diff_density_min     -0.136
_refine_ls_extinction_method     none
_refine_ls_extinction_coef     ?
_refine_ls_abs_structure_details     ?
_refine_ls_abs_structure_Flack     ?
loop_
    _atom_type_symbol
    _atom_type_description
    _atom_type_scat_dispersion_real
    _atom_type_scat_dispersion_imag
    _atom_type_scat_source
    'C' 'C' 0.0033 0.0000
                         'International Tables Vol C Tables 4.2.6.8 and 6.1.1.4'
    'H' 'H' 0.0000 0.0000
                         'International Tables Vol C Tables 4.2.6.8 and 6.1.1.4'
    'N' 'N' 0.0061 0.0000
                         'International Tables Vol C Tables 4.2.6.8 and 6.1.1.4'
    'O' 'O' 0.0106 0.0000
                         'International Tables Vol C Tables 4.2.6.8 and 6.1.1.4'
_computing_data_collection     'APEX2 (Bruker, 2004)'
_computing_cell_refinement     'SAINT (Bruker, 2004)'
_computing_data_reduction     'SAINT (Bruker, 2004)'
_computing_structure_solution     'SHELXS97 (Sheldrick, 2008)'
_computing_structure_refinement     'SHELXL97 (Sheldrick, 2008)'
_computing_molecular_graphics     'SHELXTL (Sheldrick, 2008)'
_computing_publication_material     'SHELXL97 (Sheldrick, 2008)'
loop_
    _atom_site_type_symbol
    _atom_site_label
    _atom_site_fract_x
    _atom_site_fract_y
    _atom_site_fract_z
    _atom_site_U_iso_or_equiv
    _atom_site_adp_type
    _atom_site_calc_flag
    _atom_site_refinement_flags
    _atom_site_occupancy
    _atom_site_disorder_assembly
    _atom_site_disorder_group
    N N1 0.14390(16) -0.00283(18) 0.3335(3) 0.0565(5) Uani d . 1 . .
    N N2 0.24031(12) 0.15708(15) 0.7518(2) 0.0421(4) Uani d . 1 . .
    H H2B 0.1744 0.1523 0.7368 0.051 Uiso calc R 1 . .
    N N3 0.27882(14) 0.20055(16) 0.8883(2) 0.0416(4) Uani d . 1 . .
    O O1W 0.01706(11) 0.16789(14) 0.7294(2) 0.0559(4) Uani d D 1 . .
    H H1W1 -0.026(2) 0.123(2) 0.776(4) 0.084 Uiso d D 1 . .
    H H1W2 -0.019(2) 0.2255(19) 0.704(4) 0.084 Uiso d D 1 . .
    O O1 0.24526(12) -0.01962(14) 0.2774(2) 0.0550(4) Uani d . 1 . .
    O O2 0.40155(10) 0.13200(14) 0.6549(2) 0.0517(4) Uani d . 1 . .
    O O3 0.43156(13) 0.25524(19) 1.0747(2) 0.0648(5) Uani d D 1 . .
    C C1 0.26059(14) 0.06858(16) 0.5035(3) 0.0373(4) Uani d . 1 . .
    C C2 0.15530(16) 0.0488(2) 0.4659(3) 0.0467(5) Uani d . 1 . .
    H H2A 0.1002 0.0704 0.5294 0.056 Uiso calc R 1 . .
    C C3 0.31271(16) 0.02328(18) 0.3808(3) 0.0442(5) Uani d . 1 . .
    C C4 0.42389(18) 0.0114(3) 0.3423(4) 0.0716(8) Uani d . 1 . .
    H H4A 0.4309 -0.0251 0.2427 0.107 Uiso calc R 1 . .
    H H4B 0.4575 -0.0367 0.4189 0.107 Uiso calc R 1 . .
    H H4C 0.4555 0.0882 0.3404 0.107 Uiso calc R 1 . .
    C C5 0.30730(14) 0.12213(16) 0.6423(3) 0.0376(4) Uani d . 1 . .
    C C6 0.25002(15) 0.27711(17) 1.1395(3) 0.0390(4) Uani d . 1 . .
    C C7 0.35615(16) 0.29084(19) 1.1731(3) 0.0443(5) Uani d . 1 . .
    C C8 0.3861(2) 0.3415(2) 1.3120(3) 0.0578(6) Uani d . 1 . .
    H H8A 0.4563 0.3500 1.3347 0.069 Uiso calc R 1 . .
    C C9 0.3126(2) 0.3794(2) 1.4164(3) 0.0583(6) Uani d . 1 . .
    H H9A 0.3336 0.4143 1.5086 0.070 Uiso calc R 1 . .
    C C10 0.2090(2) 0.3664(2) 1.3859(3) 0.0568(6) Uani d . 1 . .
    H H10A 0.1598 0.3912 1.4576 0.068 Uiso calc R 1 . .
    C C11 0.17799(17) 0.31606(19) 1.2483(3) 0.0488(5) Uani d . 1 . .
    H H11A 0.1075 0.3080 1.2277 0.059 Uiso calc R 1 . .
    C C12 0.21445(16) 0.22851(18) 0.9941(3) 0.0422(5) Uani d . 1 . .
    H H12A 0.1437 0.2176 0.9776 0.051 Uiso calc R 1 . .
    H H3A 0.403(2) 0.224(2) 0.994(3) 0.070(9) Uiso d D 1 . .
loop_
    _atom_site_aniso_label
    _atom_site_aniso_U_11
    _atom_site_aniso_U_22
    _atom_site_aniso_U_33
    _atom_site_aniso_U_12
    _atom_site_aniso_U_13
    _atom_site_aniso_U_23
    N1 0.0478(11) 0.0662(12) 0.0556(12) -0.0047(9) -0.0081(9) -0.0123(11)
    N2 0.0321(8) 0.0543(9) 0.0399(9) -0.0018(7) -0.0076(7) -0.0024(8)
    N3 0.0401(8) 0.0488(9) 0.0358(9) 0.0008(7) -0.0086(8) -0.0013(7)
    O1W 0.0322(7) 0.0646(9) 0.0708(11) 0.0027(6) 0.0057(8) 0.0108(9)
    O1 0.0562(9) 0.0595(9) 0.0491(9) -0.0023(7) 0.0009(8) -0.0155(8)
    O2 0.0307(7) 0.0630(9) 0.0613(10) 0.0010(6) -0.0087(7) -0.0070(8)
    O3 0.0354(8) 0.1088(15) 0.0502(9) 0.0052(8) -0.0047(7) -0.0136(11)
    C1 0.0325(9) 0.0358(9) 0.0434(10) 0.0001(7) -0.0015(9) 0.0017(8)
    C2 0.0353(10) 0.0559(12) 0.0488(12) -0.0004(8) -0.0036(9) -0.0076(10)
    C3 0.0431(11) 0.0424(10) 0.0471(12) 0.0001(8) 0.0011(10) -0.0017(9)
    C4 0.0479(13) 0.0867(19) 0.080(2) 0.0068(12) 0.0167(14) -0.0125(17)
    C5 0.0350(9) 0.0360(9) 0.0420(11) 0.0000(7) -0.0068(8) 0.0030(9)
    C6 0.0377(9) 0.0405(9) 0.0388(10) 0.0009(7) -0.0030(8) 0.0058(9)
    C7 0.0386(10) 0.0553(11) 0.0390(11) 0.0012(8) -0.0051(9) 0.0017(10)
    C8 0.0486(13) 0.0720(16) 0.0528(13) -0.0036(11) -0.0138(11) -0.0078(12)
    C9 0.0750(17) 0.0579(14) 0.0420(13) 0.0036(11) -0.0105(12) -0.0088(11)
    C10 0.0636(15) 0.0623(14) 0.0443(12) 0.0138(11) 0.0049(12) -0.0057(11)
    C11 0.0427(10) 0.0545(12) 0.0491(12) 0.0040(9) 0.0003(11) 0.0015(11)
    C12 0.0355(9) 0.0485(11) 0.0426(11) -0.0002(8) -0.0068(9) 0.0030(9)
_geom_special_details
;
All e.s.d.'s (except the e.s.d. in the dihedral angle between two l.s. planes)
are estimated using the full covariance matrix. The cell e.s.d.'s are taken
into account individually in the estimation of e.s.d.'s in distances, angles
and torsion angles; correlations between e.s.d.'s in cell parameters are only
used when they are defined by crystal symmetry. An approximate (isotropic)
treatment of cell e.s.d.'s is used for estimating e.s.d.'s involving l.s.
planes.
;
loop_
    _geom_bond_atom_site_label_1
    _geom_bond_atom_site_label_2
    _geom_bond_site_symmetry_2
    _geom_bond_distance
    _geom_bond_publ_flag
    N1 C2 . 1.294(3) ?
    N1 O1 . 1.405(3) ?
    N2 C5 . 1.341(3) ?
    N2 N3 . 1.372(2) ?
    N2 H2B . 0.8600 ?
    N3 C12 . 1.274(3) ?
    O1W H1W1 . 0.851(17) ?
    O1W H1W2 . 0.831(17) ?
    O1 C3 . 1.338(3) ?
    O2 C5 . 1.224(2) ?
    O3 C7 . 1.353(3) ?
    O3 H3A . 0.864(18) ?
    C1 C3 . 1.356(3) ?
    C1 C2 . 1.412(3) ?
    C1 C5 . 1.474(3) ?
    C2 H2A . 0.9300 ?
    C3 C4 . 1.476(3) ?
    C4 H4A . 0.9600 ?
    C4 H4B . 0.9600 ?
    C4 H4C . 0.9600 ?
    C6 C11 . 1.393(3) ?
    C6 C7 . 1.406(3) ?
    C6 C12 . 1.448(3) ?
    C7 C8 . 1.386(3) ?
    C8 C9 . 1.377(4) ?
    C8 H8A . 0.9300 ?
    C9 C10 . 1.368(4) ?
    C9 H9A . 0.9300 ?
    C10 C11 . 1.379(4) ?
    C10 H10A . 0.9300 ?
    C11 H11A . 0.9300 ?
    C12 H12A . 0.9300 ?
loop_
    _geom_angle_atom_site_label_1
    _geom_angle_atom_site_label_2
    _geom_angle_atom_site_label_3
    _geom_angle_site_symmetry_1
    _geom_angle_site_symmetry_3
    _geom_angle
    _geom_angle_publ_flag
    C2 N1 O1 . . 105.15(19) ?
    C5 N2 N3 . . 118.78(15) ?
    C5 N2 H2B . . 120.6 ?
    N3 N2 H2B . . 120.6 ?
    C12 N3 N2 . . 118.15(17) ?
    H1W1 O1W H1W2 . . 103(2) ?
    C3 O1 N1 . . 108.85(18) ?
    C7 O3 H3A . . 109(2) ?
    C3 C1 C2 . . 103.6(2) ?
    C3 C1 C5 . . 126.24(18) ?
    C2 C1 C5 . . 130.1(2) ?
    N1 C2 C1 . . 112.6(2) ?
    N1 C2 H2A . . 123.7 ?
    C1 C2 H2A . . 123.7 ?
    O1 C3 C1 . . 109.82(18) ?
    O1 C3 C4 . . 116.5(2) ?
    C1 C3 C4 . . 133.7(2) ?
    C3 C4 H4A . . 109.5 ?
    C3 C4 H4B . . 109.5 ?
    H4A C4 H4B . . 109.5 ?
    C3 C4 H4C . . 109.5 ?
    H4A C4 H4C . . 109.5 ?
    H4B C4 H4C . . 109.5 ?
    O2 C5 N2 . . 123.2(2) ?
    O2 C5 C1 . . 121.0(2) ?
    N2 C5 C1 . . 115.76(15) ?
    C11 C6 C7 . . 118.2(2) ?
    C11 C6 C12 . . 119.79(19) ?
    C7 C6 C12 . . 121.9(2) ?
    O3 C7 C8 . . 118.0(2) ?
    O3 C7 C6 . . 122.3(2) ?
    C8 C7 C6 . . 119.7(2) ?
    C9 C8 C7 . . 120.4(2) ?
    C9 C8 H8A . . 119.8 ?
    C7 C8 H8A . . 119.8 ?
    C10 C9 C8 . . 120.7(2) ?
    C10 C9 H9A . . 119.7 ?
    C8 C9 H9A . . 119.7 ?
    C9 C10 C11 . . 119.6(2) ?
    C9 C10 H10A . . 120.2 ?
    C11 C10 H10A . . 120.2 ?
    C10 C11 C6 . . 121.4(2) ?
    C10 C11 H11A . . 119.3 ?
    C6 C11 H11A . . 119.3 ?
    N3 C12 C6 . . 120.83(18) ?
    N3 C12 H12A . . 119.6 ?
    C6 C12 H12A . . 119.6 ?
loop_
    _geom_torsion_atom_site_label_1
    _geom_torsion_atom_site_label_2
    _geom_torsion_atom_site_label_3
    _geom_torsion_atom_site_label_4
    _geom_torsion_site_symmetry_1
    _geom_torsion_site_symmetry_2
    _geom_torsion_site_symmetry_3
    _geom_torsion_site_symmetry_4
    _geom_torsion
    _geom_torsion_publ_flag
    C5 N2 N3 C12 . . . . -176.93(18) ?
    C2 N1 O1 C3 . . . . 0.1(2) ?
    O1 N1 C2 C1 . . . . 0.2(2) ?
    C3 C1 C2 N1 . . . . -0.3(2) ?
    C5 C1 C2 N1 . . . . -178.83(19) ?
    N1 O1 C3 C1 . . . . -0.3(2) ?
    N1 O1 C3 C4 . . . . 179.0(2) ?
    C2 C1 C3 O1 . . . . 0.3(2) ?
    C5 C1 C3 O1 . . . . 178.94(17) ?
    C2 C1 C3 C4 . . . . -178.7(3) ?
    C5 C1 C3 C4 . . . . -0.1(4) ?
    N3 N2 C5 O2 . . . . -3.5(3) ?
    N3 N2 C5 C1 . . . . 175.77(16) ?
    C3 C1 C5 O2 . . . . 1.7(3) ?
    C2 C1 C5 O2 . . . . 179.9(2) ?
    C3 C1 C5 N2 . . . . -177.57(19) ?
    C2 C1 C5 N2 . . . . 0.6(3) ?
    C11 C6 C7 O3 . . . . 179.8(2) ?
    C12 C6 C7 O3 . . . . -2.7(3) ?
    C11 C6 C7 C8 . . . . 0.3(3) ?
    C12 C6 C7 C8 . . . . 177.8(2) ?
    O3 C7 C8 C9 . . . . 179.9(2) ?
    C6 C7 C8 C9 . . . . -0.6(4) ?
    C7 C8 C9 C10 . . . . 0.9(4) ?
    C8 C9 C10 C11 . . . . -0.8(4) ?
    C9 C10 C11 C6 . . . . 0.6(4) ?
    C7 C6 C11 C10 . . . . -0.3(3) ?
    C12 C6 C11 C10 . . . . -177.9(2) ?
    N2 N3 C12 C6 . . . . -178.73(16) ?
    C11 C6 C12 N3 . . . . 174.73(19) ?
    C7 C6 C12 N3 . . . . -2.7(3) ?
loop_
    _geom_hbond_atom_site_label_D
    _geom_hbond_atom_site_label_H
    _geom_hbond_atom_site_label_A
    _geom_hbond_site_symmetry_A
    _geom_hbond_distance_DH
    _geom_hbond_distance_HA
    _geom_hbond_distance_DA
    _geom_hbond_angle_DHA
    O3 H3A N3 . 0.87(3) 1.890(18) 2.617(2) 145(2)
    N2 H2B O1W . 0.86 2.04 2.8847(17) 169.1
    O1W H1W1 N1 2 0.85(3) 2.097(15) 2.9304(19) 166(2)
    O1W H1W2 O2 3_455 0.831(15) 1.955(15) 2.7850(17) 176(2)
