# Supplementary material for: N′-[(E)-2-Hydroxy­benzyl­idene]-5-methyl­isoxazole-4-carbohydrazide monohydrate
Source: Acta Crystallogr Sect E Struct Rep Online. 2009 Nov 18;65(Pt 12):o3113. doi: 10.1107/S1600536809048028 (PMC2971927; doi:10.1107/S1600536809048028)
Supplement: Supplementary file 2 [file e-65-o3113-Isup2.hkl]

# 
# h,k,l, Fc-squared, Fo-squared, sigma(Fo-squared) and status flag 
# 
data_I
_shelx_title ' a in Pna2(1)' 
_shelx_refln_list_code          4 
_shelx_F_calc_maximum      164.58 
_exptl_crystal_F_000       552.00 
_reflns_d_resolution_high  0.7829 
 
loop_ 
 _symmetry_equiv_pos_as_xyz 
 'x, y, z' 
 '-x, -y, z+1/2' 
 'x+1/2, -y+1/2, z' 
 '-x+1/2, y+1/2, z+1/2' 
 
_cell_length_a    12.8783 
_cell_length_b    11.3108 
_cell_length_c     8.6535 
_cell_angle_alpha  90.000 
_cell_angle_beta   90.000 
_cell_angle_gamma  90.000 
 
_shelx_F_squared_multiplier     1.000 
 
loop_ 
 _refln_index_h 
 _refln_index_k 
 _refln_index_l 
 _refln_F_squared_calc 
 _refln_F_squared_meas 
 _refln_F_squared_sigma 
 _refln_observed_status 
   2   0   0    22070.52    19315.30    625.85 o 
   4   0   0     1250.66     1267.22     35.14 o 
   6   0   0      974.48     1090.71     30.46 o 
   8   0   0      146.02      157.38      4.99 o 
  10   0   0       21.79       19.70      2.16 o 
  12   0   0      229.86      217.69      7.90 o 
  14   0   0        1.26        0.00      1.13 o 
  16   0   0        9.40        9.19      2.19 o 
   1   1   0        6.62        7.61      0.23 o 
   2   1   0     3800.85     3766.18     51.31 o 
   3   1   0        4.92        4.39      0.30 o 
   4   1   0     1208.68     1091.21     23.48 o 
   5   1   0        0.26        1.19      0.44 o 
   6   1   0      265.22      282.19      5.28 o 
   7   1   0     2407.72     2679.74     49.03 o 
   8   1   0      374.71      345.31      7.58 o 
   9   1   0       14.12       16.56      0.94 o 
  10   1   0       97.07       92.15      2.72 o 
  11   1   0      231.40      230.31      6.68 o 
  12   1   0       22.17       21.83      1.30 o 
  13   1   0       50.33       51.59      3.12 o 
  14   1   0       30.36       30.00      3.73 o 
  15   1   0        0.11        0.00      1.05 o 
  16   1   0        0.10        0.00      1.24 o 
   0   2   0     1170.74     1162.41     22.49 o 
   1   2   0      528.49      503.15      7.32 o 
   2   2   0      104.68      106.93      1.89 o 
   3   2   0       65.85       57.28      0.86 o 
   4   2   0      575.06      575.55      7.84 o 
   5   2   0     1198.33     1294.60     18.37 o 
   6   2   0      118.48      112.11      1.90 o 
   7   2   0      203.99      213.14      4.21 o 
   8   2   0        1.38        0.05      0.37 o 
   9   2   0       17.74       19.25      1.19 o 
  10   2   0       81.83       89.32      2.99 o 
  11   2   0        6.79        6.34      1.04 o 
  12   2   0       39.27       33.37      1.67 o 
  13   2   0       92.75       85.87      3.94 o 
  14   2   0       16.81       16.02      1.87 o 
  15   2   0       20.74       22.90      1.87 o 
  16   2   0        0.61        1.86      1.63 o 
   1   3   0      754.47      704.68      9.19 o 
   2   3   0       15.55       17.46      0.46 o 
   3   3   0     2506.84     2502.42     38.87 o 
   4   3   0      684.54      652.43      8.84 o 
   5   3   0       33.97       35.56      0.75 o 
   6   3   0       99.03      110.04      2.03 o 
   7   3   0       25.12       28.73      0.81 o 
   8   3   0      154.42      153.58      3.02 o 
   9   3   0        4.98        4.52      0.61 o 
  10   3   0        3.28        5.57      0.70 o 
  11   3   0        0.00        1.01      0.92 o 
  12   3   0      221.71      229.52      8.57 o 
  13   3   0        0.30        0.12      1.69 o 
  14   3   0        1.52        0.20      1.38 o 
  15   3   0        5.68        3.41      1.68 o 
  16   3   0       14.80       17.89      2.19 o 
   0   4   0      402.91      406.08      8.27 o 
   1   4   0      368.01      428.64      6.62 o 
   2   4   0      113.26      118.01      1.98 o 
   3   4   0      479.68      430.35      6.86 o 
   4   4   0        1.69        1.87      0.27 o 
   5   4   0     1131.89     1078.82     15.08 o 
   6   4   0      242.23      224.97      3.64 o 
   7   4   0       27.83       28.69      0.80 o 
   8   4   0        0.00        0.31      0.41 o 
   9   4   0        9.98        9.20      0.80 o 
  10   4   0      663.77      667.70     15.79 o 
  11   4   0      131.44      115.03      4.80 o 
  12   4   0       23.14       24.23      2.02 o 
  13   4   0        0.80        0.00      1.17 o 
  14   4   0      124.03      132.43     13.08 o 
  15   4   0       44.21       41.81      2.89 o 
   1   5   0      332.89      349.19      5.59 o 
   2   5   0       64.00       59.45      1.14 o 
   3   5   0       11.97       10.79      0.44 o 
   4   5   0       15.72       21.98      0.66 o 
   5   5   0       27.85       31.46      0.78 o 
   6   5   0      631.25      638.12     11.14 o 
   7   5   0      224.75      206.44      3.72 o 
   8   5   0       19.92       20.04      0.84 o 
   9   5   0       99.06       94.38      2.56 o 
  10   5   0        1.15        1.03      0.70 o 
  11   5   0       99.43      101.21      5.03 o 
  12   5   0       50.61       45.85      3.67 o 
  13   5   0       10.39        9.12      2.02 o 
  14   5   0       13.03       12.69      1.86 o 
  15   5   0        0.03        0.00      1.53 o 
   0   6   0     1793.68     1813.73     36.35 o 
   1   6   0       16.21       20.44      0.65 o 
   2   6   0        9.07        7.62      0.49 o 
   3   6   0      168.33      156.82      2.70 o 
   4   6   0        0.36        0.01      0.32 o 
   5   6   0       11.37       11.22      0.58 o 
   6   6   0       74.33       74.10      1.85 o 
   7   6   0      205.07      206.57      5.10 o 
   8   6   0       90.08       86.59      2.26 o 
   9   6   0       44.60       40.61      1.56 o 
  10   6   0       22.07       21.86      1.23 o 
  11   6   0       40.08       41.87      3.69 o 
  12   6   0        4.32        6.63      1.21 o 
  13   6   0       70.97       65.04      4.58 o 
  14   6   0       14.65       17.60      2.13 o 
   1   7   0       45.89       46.86      1.11 o 
   2   7   0      186.50      164.37      3.01 o 
   3   7   0       75.69       76.48      1.57 o 
   4   7   0       23.70       16.65      0.72 o 
   5   7   0       49.29       46.99      1.12 o 
   6   7   0       11.81       11.76      0.64 o 
   7   7   0       37.42       37.06      1.27 o 
   8   7   0      101.59      102.97      3.63 o 
   9   7   0       41.36       40.68      2.01 o 
  10   7   0       52.76       53.81      2.40 o 
  11   7   0       68.05       64.51      3.07 o 
  12   7   0       32.09       27.46      2.46 o 
  13   7   0       13.75       14.79      1.77 o 
  14   7   0        6.20        5.55      1.70 o 
   0   8   0      335.63      325.37      8.92 o 
   1   8   0       13.03       14.29      0.87 o 
   2   8   0        7.97        8.44      0.71 o 
   3   8   0       46.35       59.04      1.36 o 
   4   8   0       51.06       48.83      1.25 o 
   5   8   0        4.59        3.70      0.55 o 
   6   8   0       57.08       54.54      1.37 o 
   7   8   0       25.06       26.43      1.01 o 
   8   8   0      105.51      109.93      2.67 o 
   9   8   0       36.61       39.44      1.84 o 
  10   8   0       69.58       66.90      3.01 o 
  11   8   0       49.73       41.42      6.92 o 
  12   8   0        4.83        4.36      2.51 o 
  13   8   0       38.26       31.48      2.32 o 
   1   9   0       51.66       46.24      1.54 o 
   2   9   0      116.34      109.16      2.64 o 
   3   9   0       39.99       34.75      1.80 o 
   4   9   0       31.37       33.45      1.34 o 
   5   9   0        0.79        0.59      0.54 o 
   6   9   0        1.97        1.23      0.58 o 
   7   9   0        0.54        0.51      0.63 o 
   8   9   0        0.93        0.91      0.80 o 
   9   9   0       12.13       12.19      1.30 o 
  10   9   0      115.42      124.90      5.66 o 
  11   9   0       25.00       20.67      2.48 o 
  12   9   0       86.11       91.77      5.01 o 
   0  10   0        0.61        0.00      0.98 o 
   1  10   0       14.46       16.06      1.12 o 
   2  10   0       19.25       17.87      1.16 o 
   3  10   0      134.75      132.81      3.18 o 
   4  10   0        7.76        5.98      1.38 o 
   5  10   0      168.68      172.11      4.01 o 
   6  10   0       18.41       17.19      1.04 o 
   7  10   0       71.09       65.05      2.47 o 
   8  10   0        5.37        4.71      1.25 o 
   9  10   0      264.37      273.37      8.81 o 
  10  10   0        0.61        0.05      1.25 o 
  11  10   0       54.83       53.40      5.91 o 
   1  11   0        1.19        0.00      1.58 o 
   2  11   0       76.25       74.17      4.32 o 
   3  11   0       11.79       10.57      1.83 o 
   4  11   0       95.61       91.80      4.39 o 
   5  11   0        7.78        7.19      1.74 o 
   6  11   0       45.93       40.40      2.26 o 
   7  11   0        0.73        1.17      1.31 o 
   8  11   0        0.22        0.00      1.35 o 
   9  11   0        9.29        7.92      1.85 o 
  10  11   0        0.03        0.00      1.58 o 
   0  12   0       28.57       26.90      3.61 o 
   1  12   0       17.76       18.67      2.34 o 
   2  12   0       54.82       45.79      5.35 o 
   3  12   0       10.59       13.00      2.15 o 
   4  12   0        4.94        3.45      1.73 o 
   5  12   0        1.62        2.04      2.42 o 
   6  12   0        7.09        5.79      2.72 o 
   7  12   0        9.56        9.21      1.85 o 
   8  12   0       17.31       20.14      2.85 o 
   9  12   0        8.51       11.06      2.72 o 
   2   0   1        7.24        5.91      0.29 o 
   4   0   1     2886.36     2969.72     52.67 o 
   6   0   1      229.73      260.20      4.51 o 
   8   0   1      547.15      564.10     10.41 o 
  10   0   1       10.38        8.60      0.75 o 
  12   0   1      286.21      279.76      5.85 o 
  14   0   1       11.68       10.49      1.20 o 
  16   0   1       31.38       35.17      2.14 o 
   0   1   1      291.32      269.89      4.86 o 
   1   1   1     2846.99     2721.29     32.68 o 
   2   1   1      314.94      337.29      3.66 o 
   3   1   1      237.37      233.18      2.63 o 
   4   1   1     2888.25     2807.80     33.48 o 
   5   1   1        6.50        7.38      0.24 o 
   6   1   1      623.72      653.04      7.86 o 
   7   1   1       33.22       34.18      0.69 o 
   8   1   1      223.91      219.51      3.03 o 
   9   1   1       94.36      103.10      1.71 o 
  10   1   1      225.73      221.56      3.30 o 
  11   1   1      342.92      348.18      5.07 o 
  12   1   1        3.34        3.63      0.54 o 
  13   1   1       57.80       55.65      1.42 o 
  14   1   1       86.69       90.24      2.49 o 
  15   1   1        1.45        1.20      0.76 o 
  16   1   1       16.91       20.38      1.97 o 
   1   2   1       38.83       48.35      0.57 o 
   2   2   1      357.35      356.95      3.64 o 
   3   2   1     1183.28     1165.21     11.22 o 
   4   2   1      608.04      568.58      5.63 o 
   5   2   1     1585.08     1628.38     17.98 o 
   6   2   1      853.59      926.12     10.67 o 
   7   2   1      247.20      248.21      3.38 o 
   8   2   1      338.91      351.37      4.69 o 
   9   2   1       52.59       59.40      1.25 o 
  10   2   1      236.14      233.09      3.72 o 
  11   2   1        8.82        6.64      0.64 o 
  12   2   1       77.03       74.80      1.73 o 
  13   2   1       36.28       33.99      1.52 o 
  14   2   1       11.93       13.41      1.41 o 
  15   2   1        0.65        0.00      1.08 o 
  16   2   1        6.94        6.22      1.24 o 
   0   3   1    20095.91    18780.20    289.82 o 
   1   3   1    27086.91    25162.64    260.43 o 
   2   3   1     2868.07     2827.78     33.94 o 
   3   3   1      469.80      469.73      5.07 o 
   4   3   1       82.74      102.29      1.26 o 
   5   3   1      307.09      313.72      3.35 o 
   6   3   1      493.92      503.25      5.46 o 
   7   3   1      145.02      155.12      2.05 o 
   8   3   1       96.84       92.93      1.39 o 
   9   3   1      108.50      110.14      1.85 o 
  10   3   1       37.12       34.98      1.07 o 
  11   3   1        0.28        0.16      0.62 o 
  12   3   1       60.49       56.15      1.91 o 
  13   3   1      144.95      143.84      4.20 o 
  14   3   1       21.44       21.14      1.64 o 
  15   3   1        6.35        5.54      1.18 o 
  16   3   1        7.57        9.39      1.38 o 
   1   4   1       62.44       58.39      0.83 o 
   2   4   1     1342.79     1335.00     14.90 o 
   3   4   1      351.96      350.73      4.48 o 
   4   4   1      211.76      193.02      2.21 o 
   5   4   1      521.84      536.46      5.60 o 
   6   4   1      151.19      156.53      1.80 o 
   7   4   1      169.50      150.93      1.89 o 
   8   4   1      196.18      193.34      2.57 o 
   9   4   1       96.56       94.97      1.74 o 
  10   4   1      271.89      256.13      4.51 o 
  11   4   1       40.00       41.87      1.45 o 
  12   4   1       34.07       34.47      1.80 o 
  13   4   1        0.48        0.38      0.96 o 
  14   4   1       16.78       19.98      1.49 o 
  15   4   1        9.93       10.66      1.36 o 
   0   5   1     2169.69     2241.82     32.27 o 
   1   5   1      127.46      120.41      1.51 o 
   2   5   1      106.37      122.21      1.61 o 
   3   5   1      118.46      130.24      1.71 o 
   4   5   1      126.35      124.80      1.80 o 
   5   5   1      132.96      137.40      1.74 o 
   6   5   1      169.97      174.72      2.26 o 
   7   5   1       95.47       91.01      1.36 o 
   8   5   1       50.87       50.95      1.02 o 
   9   5   1      119.02      116.43      2.07 o 
  10   5   1       97.65       95.01      2.07 o 
  11   5   1       47.18       44.02      1.38 o 
  12   5   1       72.60       66.55      2.49 o 
  13   5   1        0.98        1.18      0.92 o 
  14   5   1        5.89        3.07      1.06 o 
  15   5   1        3.90        2.20      1.13 o 
   1   6   1      155.93      167.67      2.04 o 
   2   6   1       62.74       62.52      0.92 o 
   3   6   1       57.81       51.56      0.82 o 
   4   6   1      439.38      433.77      5.00 o 
   5   6   1       20.33       22.65      0.63 o 
   6   6   1       51.06       47.96      0.84 o 
   7   6   1       24.51       26.99      0.71 o 
   8   6   1        1.71        1.49      0.39 o 
   9   6   1       13.02       12.73      0.66 o 
  10   6   1      147.14      143.45      2.83 o 
  11   6   1      169.56      177.31      3.81 o 
  12   6   1       28.07       29.17      1.36 o 
  13   6   1       48.90       48.29      2.24 o 
  14   6   1       11.34       11.34      1.29 o 
   0   7   1       83.87       78.53      1.76 o 
   1   7   1       61.77       64.12      1.01 o 
   2   7   1       47.14       50.24      0.83 o 
   3   7   1       97.12      104.47      1.45 o 
   4   7   1      736.77      726.25      7.92 o 
   5   7   1       10.43       11.70      0.47 o 
   6   7   1      102.22      104.35      1.57 o 
   7   7   1       11.24       11.23      0.53 o 
   8   7   1      163.63      160.59      2.72 o 
   9   7   1      149.21      148.35      2.62 o 
  10   7   1       80.56       81.00      1.97 o 
  11   7   1      145.93      143.28      3.53 o 
  12   7   1       12.13       11.10      1.08 o 
  13   7   1       20.29       20.17      1.29 o 
  14   7   1        7.53        8.52      1.26 o 
   1   8   1       63.80       72.45      1.29 o 
   2   8   1      116.86      122.17      1.76 o 
   3   8   1       22.48       22.56      0.58 o 
   4   8   1       88.59       96.61      1.36 o 
   5   8   1      241.11      243.30      2.83 o 
   6   8   1       28.40       26.09      0.68 o 
   7   8   1       19.83       16.97      0.68 o 
   8   8   1        1.93        1.18      0.54 o 
   9   8   1        0.37        0.32      0.61 o 
  10   8   1       51.84       47.65      2.64 o 
  11   8   1       19.73       18.66      1.30 o 
  12   8   1       23.19       23.02      1.43 o 
  13   8   1       16.66       15.82      1.52 o 
   0   9   1      148.96      147.95      3.32 o 
   1   9   1       24.58       22.60      0.95 o 
   2   9   1       46.96       43.15      1.28 o 
   3   9   1       78.09       71.62      1.35 o 
   4   9   1       19.01       18.52      0.65 o 
   5   9   1       11.59       11.35      0.53 o 
   6   9   1       40.45       40.58      0.93 o 
   7   9   1        2.29        3.23      0.51 o 
   8   9   1       51.41       50.27      1.25 o 
   9   9   1       20.42       21.01      1.18 o 
  10   9   1       43.44       47.48      3.80 o 
  11   9   1        0.55        0.64      0.96 o 
  12   9   1       21.42       22.94      1.88 o 
   1  10   1       77.63       73.25      1.51 o 
   2  10   1        8.05        7.04      0.67 o 
   3  10   1       38.46       34.71      1.06 o 
   4  10   1        8.05        8.62      0.66 o 
   5  10   1       16.95       15.81      0.68 o 
   6  10   1        8.82        9.48      0.68 o 
   7  10   1       18.17       19.00      1.00 o 
   8  10   1       14.41       13.44      1.03 o 
   9  10   1        1.94        1.22      0.88 o 
  10  10   1       39.60       43.09      2.06 o 
  11  10   1       10.53       10.12      1.32 o 
   0  11   1        7.61        5.31      1.64 o 
   1  11   1       50.57       50.30      2.57 o 
   2  11   1       11.35       11.30      1.33 o 
   3  11   1        3.83        2.83      1.05 o 
   4  11   1       15.47       12.66      2.05 o 
   5  11   1        3.48        2.49      0.83 o 
   6  11   1       34.57       36.04      1.61 o 
   7  11   1       30.53       32.30      1.62 o 
   8  11   1       72.25       76.71      2.90 o 
   9  11   1        4.65        4.99      1.23 o 
  10  11   1       27.63       22.83      2.13 o 
   1  12   1        9.99       10.65      2.02 o 
   2  12   1        4.78        6.04      1.31 o 
   3  12   1        5.59        5.32      1.32 o 
   4  12   1        2.44        2.22      1.26 o 
   5  12   1        4.38        3.10      1.45 o 
   6  12   1       18.08       23.83      3.70 o 
   7  12   1       17.76       16.54      1.45 o 
   8  12   1       19.92       20.66      2.01 o 
   9  12   1       19.30       22.67      4.62 o 
   0   0   2     6157.85     6286.73    139.53 o 
   2   0   2     2817.50     2947.09     47.43 o 
   4   0   2      258.83      196.65      3.75 o 
   6   0   2      402.68      466.39      8.57 o 
   8   0   2      812.38      815.13     14.84 o 
  10   0   2        0.20        0.41      0.62 o 
  12   0   2      145.14      147.45      3.47 o 
  14   0   2      126.32      130.38      4.81 o 
  16   0   2       20.60       20.59      1.82 o 
   1   1   2       69.24       68.32      1.00 o 
   2   1   2      939.79      933.24     10.59 o 
   3   1   2      895.83      867.11      9.74 o 
   4   1   2      278.77      295.34      3.46 o 
   5   1   2      404.42      440.01      5.85 o 
   6   1   2      572.05      621.61      7.80 o 
   7   1   2      271.16      290.25      3.71 o 
   8   1   2       58.02       51.47      0.97 o 
   9   1   2      186.48      188.73      2.70 o 
  10   1   2      133.14      138.76      2.37 o 
  11   1   2      108.13      112.25      2.07 o 
  12   1   2        6.63        6.73      0.60 o 
  13   1   2       16.89       14.91      0.81 o 
  14   1   2       26.84       32.01      1.34 o 
  15   1   2       13.43       16.33      1.22 o 
  16   1   2       13.40       21.48      2.60 o 
   0   2   2     7886.39     7635.05    143.39 o 
   1   2   2     1394.32     1337.60     16.24 o 
   2   2   2       47.20       35.28      0.53 o 
   3   2   2      228.55      278.13      2.96 o 
   4   2   2      282.52      277.10      2.95 o 
   5   2   2      273.36      253.93      2.95 o 
   6   2   2      877.65      901.28     10.74 o 
   7   2   2       33.34       30.07      0.65 o 
   8   2   2       81.52       74.27      1.22 o 
   9   2   2      231.22      247.24      3.67 o 
  10   2   2      206.80      204.32      3.53 o 
  11   2   2      211.03      199.18      3.27 o 
  12   2   2      144.89      133.91      2.48 o 
  13   2   2       41.09       44.14      2.82 o 
  14   2   2       51.19       54.19      2.33 o 
  15   2   2        9.59        9.50      1.35 o 
  16   2   2       25.76       30.23      2.82 o 
   1   3   2      749.60      733.67      9.30 o 
   2   3   2      294.15      263.61      3.39 o 
   3   3   2      750.69      736.04      8.17 o 
   4   3   2      703.58      693.67      7.58 o 
   5   3   2      327.31      346.08      3.73 o 
   6   3   2       55.63       60.28      0.95 o 
   7   3   2      368.81      392.07      4.61 o 
   8   3   2      155.09      155.67      2.29 o 
   9   3   2       58.78       56.46      1.27 o 
  10   3   2      156.63      152.39      3.16 o 
  11   3   2      336.26      335.13      7.27 o 
  12   3   2       32.16       28.40      1.67 o 
  13   3   2      112.74      113.37      3.56 o 
  14   3   2        5.71        5.41      1.24 o 
  15   3   2        2.69        3.15      1.23 o 
   0   4   2      708.25      722.49     13.25 o 
   1   4   2      402.85      422.21      4.95 o 
   2   4   2      263.56      272.89      3.07 o 
   3   4   2      874.02      862.48      9.74 o 
   4   4   2      224.15      233.06      2.81 o 
   5   4   2      793.38      872.65      9.32 o 
   6   4   2       25.28       29.54      0.64 o 
   7   4   2      141.81      145.68      2.03 o 
   8   4   2       13.42       14.43      0.58 o 
   9   4   2      354.41      333.06      5.82 o 
  10   4   2      161.75      152.91      3.49 o 
  11   4   2       61.88       61.87      2.00 o 
  12   4   2        9.10       10.90      1.22 o 
  13   4   2       59.50       62.04      2.47 o 
  14   4   2        3.58        2.15      1.14 o 
  15   4   2        2.66        2.09      1.23 o 
   1   5   2      465.36      485.32      5.63 o 
   2   5   2       38.57       45.10      0.71 o 
   3   5   2      211.28      248.06      3.04 o 
   4   5   2      538.11      554.87      6.51 o 
   5   5   2      121.97      127.65      1.70 o 
   6   5   2      140.94      152.67      1.93 o 
   7   5   2      314.93      331.71      4.28 o 
   8   5   2      218.30      204.06      3.04 o 
   9   5   2       15.76       15.17      0.75 o 
  10   5   2       17.78       17.45      0.94 o 
  11   5   2       39.16       37.77      2.46 o 
  12   5   2       42.28       43.84      1.82 o 
  13   5   2        0.98        0.12      1.01 o 
  14   5   2       27.14       25.40      1.83 o 
  15   5   2        0.83        2.40      1.13 o 
   0   6   2     5513.95     5623.46     93.49 o 
   1   6   2     4613.77     4721.60     54.31 o 
   2   6   2      378.56      402.62      4.67 o 
   3   6   2      396.33      442.89      5.21 o 
   4   6   2      272.76      271.05      3.39 o 
   5   6   2        0.24        0.38      0.30 o 
   6   6   2      149.18      150.40      2.20 o 
   7   6   2       23.16       24.38      0.78 o 
   8   6   2      122.18      120.48      2.07 o 
   9   6   2       94.77       93.38      1.97 o 
  10   6   2       34.82       33.40      1.19 o 
  11   6   2       35.12       33.86      1.31 o 
  12   6   2       42.84       42.38      2.21 o 
  13   6   2        8.91        8.58      1.29 o 
  14   6   2        6.55        5.24      1.31 o 
   1   7   2      192.99      204.09      2.87 o 
   2   7   2      251.25      269.82      3.24 o 
   3   7   2      184.87      195.04      2.64 o 
   4   7   2       27.48       30.89      0.72 o 
   5   7   2       71.52       65.76      1.11 o 
   6   7   2      164.91      178.28      2.50 o 
   7   7   2       12.90       11.52      0.67 o 
   8   7   2       80.72       79.04      1.76 o 
   9   7   2       23.56       22.10      1.23 o 
  10   7   2       26.93       28.79      1.76 o 
  11   7   2       14.80       13.56      1.03 o 
  12   7   2       25.77       26.10      1.68 o 
  13   7   2        0.93        0.58      0.79 o 
  14   7   2        4.74        6.05      1.30 o 
   0   8   2       15.17       14.87      1.01 o 
   1   8   2      187.19      190.14      2.94 o 
   2   8   2       68.84       77.10      1.30 o 
   3   8   2       41.43       39.67      0.84 o 
   4   8   2        2.69        3.13      0.37 o 
   5   8   2      108.49      112.04      1.68 o 
   6   8   2      146.08      142.76      2.12 o 
   7   8   2      113.55      120.43      2.13 o 
   8   8   2       75.29       78.17      1.76 o 
   9   8   2       82.75       78.92      1.95 o 
  10   8   2       46.11       42.99      1.74 o 
  11   8   2        3.80        2.59      0.92 o 
  12   8   2        8.41        8.13      1.08 o 
  13   8   2        0.32        0.00      0.89 o 
   1   9   2       22.72       22.11      0.84 o 
   2   9   2       32.83       31.68      0.97 o 
   3   9   2       32.89       30.32      0.95 o 
   4   9   2       19.56       17.75      0.68 o 
   5   9   2       43.25       41.50      1.01 o 
   6   9   2       24.14       24.63      0.80 o 
   7   9   2       60.04       62.40      1.35 o 
   8   9   2       74.74       74.03      1.86 o 
   9   9   2       82.88       84.02      3.03 o 
  10   9   2        5.22        3.09      1.03 o 
  11   9   2       10.65       10.98      1.14 o 
  12   9   2        0.86        1.05      0.98 o 
   0  10   2       50.89       46.38      2.10 o 
   1  10   2        3.81        3.62      0.64 o 
   2  10   2       10.92       10.69      0.79 o 
   3  10   2       14.62       15.27      0.82 o 
   4  10   2       21.59       21.14      0.82 o 
   5  10   2       20.36       20.76      0.82 o 
   6  10   2       24.29       24.32      1.04 o 
   7  10   2        3.31        2.31      0.80 o 
   8  10   2        5.79        7.96      1.03 o 
   9  10   2       51.48       54.31      2.03 o 
  10  10   2       12.31       13.19      1.62 o 
  11  10   2       14.76       14.23      1.71 o 
   1  11   2       16.43       15.43      1.44 o 
   2  11   2        2.18        0.86      1.35 o 
   3  11   2        2.77        1.68      1.08 o 
   4  11   2        6.43        5.01      1.18 o 
   5  11   2        4.95        3.71      1.09 o 
   6  11   2       30.43       30.32      1.37 o 
   7  11   2        6.46        6.22      0.99 o 
   8  11   2        2.88        1.01      1.01 o 
   9  11   2        5.27        5.85      1.45 o 
  10  11   2       10.71       12.39      1.90 o 
   0  12   2       24.69       26.27      2.59 o 
   1  12   2        0.46        0.74      1.15 o 
   2  12   2        1.30        0.36      1.15 o 
   3  12   2        5.91        3.97      1.28 o 
   4  12   2       28.25       30.49      2.54 o 
   6  12   2        6.21        4.43      1.41 o 
   7  12   2        4.39        3.87      1.11 o 
   8  12   2        3.08        3.74      1.37 o 
   2   0   3      663.83      646.85     11.42 o 
   4   0   3     1460.78     1553.99     24.11 o 
   6   0   3      143.82      160.66      3.08 o 
   8   0   3      105.42      101.83      2.31 o 
  10   0   3     1066.40     1057.78     21.04 o 
  12   0   3      283.43      281.05      6.25 o 
  14   0   3       96.06      100.80      3.25 o 
   0   1   3     2266.50     2051.59     34.77 o 
   1   1   3     1004.33      910.50     11.32 o 
   2   1   3      845.94      823.55     10.51 o 
   3   1   3      835.95      869.51     10.00 o 
   4   1   3      981.41     1044.07     11.24 o 
   5   1   3      218.02      245.39      2.73 o 
   6   1   3       79.19       86.75      1.31 o 
   7   1   3      148.56      156.75      2.28 o 
   8   1   3      147.30      136.64      2.05 o 
   9   1   3       64.87       63.38      1.20 o 
  10   1   3      575.87      571.72      8.28 o 
  11   1   3        1.66        1.24      0.51 o 
  12   1   3       80.46       78.50      1.66 o 
  13   1   3        9.86        6.80      0.75 o 
  14   1   3        2.35        0.31      0.79 o 
  15   1   3        0.99        2.06      0.93 o 
   1   2   3     1026.17      936.41     12.02 o 
   2   2   3      288.75      294.94      3.80 o 
   3   2   3      601.97      662.80      7.96 o 
   4   2   3      489.87      487.74      5.38 o 
   5   2   3      666.51      663.59      6.92 o 
   6   2   3      303.53      310.82      3.62 o 
   7   2   3       21.39       24.67      0.60 o 
   8   2   3       39.71       39.18      0.83 o 
   9   2   3       24.94       25.09      0.76 o 
  10   2   3      188.59      193.55      3.40 o 
  11   2   3       70.71       75.35      1.73 o 
  12   2   3       14.49       17.80      1.03 o 
  13   2   3       15.74       19.79      1.23 o 
  14   2   3        6.17        5.35      1.19 o 
  15   2   3       12.56       14.01      1.55 o 
   0   3   3      317.67      295.47      5.42 o 
   1   3   3       35.66       31.97      0.69 o 
   2   3   3     1245.36     1253.82     14.37 o 
   3   3   3       13.61       11.96      0.34 o 
   4   3   3      173.35      163.44      2.00 o 
   5   3   3      214.69      225.90      2.75 o 
   6   3   3      220.04      246.18      2.92 o 
   7   3   3      119.40      134.88      1.91 o 
   8   3   3       16.42       16.72      0.56 o 
   9   3   3      359.47      364.06      5.36 o 
  10   3   3       57.35       54.53      1.72 o 
  11   3   3       17.00       20.78      1.32 o 
  12   3   3        4.78        3.99      1.06 o 
  13   3   3      133.76      139.00      4.16 o 
  14   3   3        7.69        6.42      1.31 o 
  15   3   3        4.89        2.11      1.26 o 
   1   4   3      552.28      542.62      7.00 o 
   2   4   3     1142.69     1235.91     14.73 o 
   3   4   3       25.20       34.56      0.64 o 
   4   4   3      186.49      193.36      2.47 o 
   5   4   3      402.55      443.48      5.45 o 
   6   4   3      301.13      301.32      4.08 o 
   7   4   3       36.59       35.29      0.89 o 
   8   4   3       93.99       98.83      1.86 o 
   9   4   3       27.33       26.94      1.02 o 
  10   4   3       67.38       64.86      1.97 o 
  11   4   3        6.53        7.15      1.11 o 
  12   4   3        2.41        1.89      1.04 o 
  13   4   3        2.28        2.12      1.10 o 
  14   4   3        1.89        0.65      1.13 o 
  15   4   3        4.39        4.71      1.36 o 
   0   5   3     1573.16     1727.90     31.41 o 
   1   5   3      647.90      703.77      8.69 o 
   2   5   3      130.50      123.11      2.00 o 
   3   5   3      195.94      209.67      2.69 o 
   4   5   3      312.93      301.62      3.96 o 
   5   5   3      238.72      248.88      3.45 o 
   6   5   3       79.43       74.59      1.25 o 
   7   5   3      379.05      385.00      6.07 o 
   8   5   3      310.66      280.02      4.68 o 
   9   5   3      247.30      248.21      4.26 o 
  10   5   3       11.85       10.69      0.86 o 
  11   5   3      110.65      113.56      3.25 o 
  12   5   3       43.53       41.65      3.45 o 
  13   5   3       14.33       13.55      1.48 o 
  14   5   3       30.57       27.28      3.03 o 
   1   6   3        3.47        4.17      0.44 o 
   2   6   3       41.31       40.01      0.91 o 
   3   6   3        2.04        1.40      0.29 o 
   4   6   3      184.50      190.70      2.61 o 
   5   6   3       46.35       44.08      0.90 o 
   6   6   3       39.19       37.27      0.97 o 
   7   6   3      350.90      360.60      5.65 o 
   8   6   3      157.17      155.15      2.83 o 
   9   6   3      166.53      157.17      3.10 o 
  10   6   3       45.10       48.21      1.70 o 
  11   6   3       37.41       40.04      1.62 o 
  12   6   3        3.64        3.02      0.91 o 
  13   6   3       25.90       23.84      2.07 o 
  14   6   3       10.61        9.74      1.48 o 
   0   7   3      171.20      180.43      6.02 o 
   1   7   3       84.55       84.12      1.57 o 
   2   7   3      153.12      152.52      2.35 o 
   3   7   3       33.22       37.71      0.85 o 
   4   7   3       88.48       91.41      1.48 o 
   5   7   3       95.65       99.10      1.72 o 
   6   7   3        7.21        7.66      0.56 o 
   7   7   3       29.74       31.55      1.02 o 
   8   7   3       67.88       69.69      1.79 o 
   9   7   3       35.46       34.65      1.41 o 
  10   7   3        1.98        1.78      0.79 o 
  11   7   3        3.56        3.37      0.90 o 
  12   7   3        3.76        2.79      0.89 o 
  13   7   3       16.60       14.39      2.12 o 
   1   8   3        3.56        3.28      0.47 o 
   2   8   3       39.50       44.32      1.10 o 
   3   8   3       78.86       80.60      1.38 o 
   4   8   3       15.86       17.99      0.65 o 
   5   8   3       45.43       46.97      1.03 o 
   6   8   3       36.15       36.57      1.07 o 
   7   8   3      121.64      122.06      2.33 o 
   8   8   3       52.22       54.18      1.60 o 
   9   8   3        2.55        2.74      0.85 o 
  10   8   3        5.95        5.37      1.05 o 
  11   8   3        1.66        1.39      0.93 o 
  12   8   3       23.02       22.60      1.90 o 
   0   9   3      705.80      695.42     15.85 o 
   1   9   3      793.96      788.75     11.90 o 
   2   9   3      243.17      246.19      3.80 o 
   3   9   3       71.91       72.43      1.48 o 
   4   9   3       67.73       78.35      1.42 o 
   5   9   3       34.17       33.76      1.05 o 
   6   9   3       10.73       11.27      0.73 o 
   7   9   3       28.91       27.56      1.10 o 
   8   9   3       10.14       10.30      1.04 o 
   9   9   3       24.16       21.14      1.35 o 
  10   9   3       26.98       25.04      1.62 o 
  11   9   3        8.58        6.71      1.20 o 
  12   9   3        5.07        5.40      1.16 o 
   1  10   3       63.05       66.50      1.64 o 
   2  10   3       68.94       74.57      1.93 o 
   3  10   3       40.43       38.12      1.24 o 
   4  10   3       13.34       13.23      0.86 o 
   5  10   3       21.70       22.85      1.16 o 
   6  10   3       37.07       35.60      1.28 o 
   7  10   3        3.19        1.91      0.74 o 
   8  10   3       10.90       10.09      2.56 o 
   9  10   3        1.68        0.66      1.15 o 
  10  10   3        4.41        3.28      1.20 o 
  11  10   3        6.00        5.30      1.13 o 
   0  11   3        7.35        5.95      4.25 o 
   1  11   3       37.06       38.01      2.89 o 
   2  11   3        8.75        9.41      1.34 o 
   3  11   3       20.04       21.23      1.63 o 
   4  11   3        7.13        6.11      1.77 o 
   5  11   3       22.92       20.24      1.22 o 
   6  11   3        0.82        0.00      0.79 o 
   7  11   3       17.48       16.81      1.39 o 
   8  11   3       20.80       19.32      2.46 o 
   9  11   3        7.96        7.69      1.26 o 
   1  12   3        1.79        1.12      1.20 o 
   2  12   3        7.21       11.72      1.75 o 
   3  12   3        4.09        4.21      1.90 o 
   4  12   3        5.01        5.14      2.93 o 
   5  12   3       12.00       11.06      3.02 o 
   6  12   3        0.84        1.41      1.28 o 
   7  12   3        7.74        2.77      1.79 o 
   8  12   3        2.87        3.95      1.19 o 
   3  13   3        2.29        3.64      3.64 o 
   4  13   3        7.84       10.63      3.70 o 
   5  13   3        2.62        2.07      3.10 o 
   0   0   4      130.13      130.16      3.41 o 
   2   0   4      355.79      349.79      5.93 o 
   4   0   4      945.34      936.65     16.22 o 
   6   0   4      661.59      696.75     11.24 o 
   8   0   4      509.31      529.77      9.87 o 
  10   0   4      243.06      234.21      4.79 o 
  12   0   4       58.26       61.64      2.32 o 
  14   0   4       21.67       19.56      1.64 o 
   1   1   4      607.31      626.10      7.30 o 
   2   1   4     1701.81     1719.09     20.18 o 
   3   1   4      179.76      192.04      2.50 o 
   4   1   4      723.15      758.51      9.04 o 
   5   1   4      229.11      217.37      2.59 o 
   6   1   4      346.23      359.50      4.38 o 
   7   1   4      178.45      178.66      2.52 o 
   8   1   4       32.13       32.88      0.86 o 
   9   1   4       78.14       78.22      1.57 o 
  10   1   4       19.02       17.92      0.75 o 
  11   1   4       38.86       41.96      1.18 o 
  12   1   4        5.26        4.98      0.69 o 
  13   1   4       12.32       12.55      0.95 o 
  14   1   4       17.40       18.31      1.28 o 
  15   1   4        0.77        0.27      0.94 o 
   0   2   4      531.50      543.92     10.09 o 
   1   2   4      174.35      204.23      2.68 o 
   2   2   4      810.06      823.54     10.01 o 
   3   2   4      607.05      632.58      8.33 o 
   4   2   4      255.63      284.92      3.52 o 
   5   2   4      226.65      259.53      3.24 o 
   6   2   4      550.40      566.07      6.73 o 
   7   2   4       93.10       88.78      1.48 o 
   8   2   4      513.71      495.87      6.76 o 
   9   2   4      401.73      383.06      5.35 o 
  10   2   4      187.23      184.26      3.30 o 
  11   2   4       50.44       50.76      1.53 o 
  12   2   4       27.51       28.69      1.36 o 
  13   2   4       16.36       18.84      1.36 o 
  14   2   4        1.86        1.03      0.88 o 
  15   2   4        3.16        3.12      1.29 o 
   1   3   4      165.37      163.46      2.42 o 
   2   3   4       39.64       40.25      0.78 o 
   3   3   4       45.65       45.08      0.77 o 
   4   3   4      129.36      145.03      1.89 o 
   5   3   4      318.51      331.39      4.22 o 
   6   3   4      189.53      206.36      2.93 o 
   7   3   4      262.84      244.54      3.60 o 
   8   3   4      179.61      167.28      2.82 o 
   9   3   4      425.06      423.20      6.40 o 
  10   3   4      144.11      145.76      2.88 o 
  11   3   4       50.23       51.05      1.85 o 
  12   3   4       88.37       88.71      3.05 o 
  13   3   4       13.49       12.23      1.43 o 
  14   3   4       13.94       15.75      1.59 o 
   0   4   4     1060.16     1047.84     20.33 o 
   1   4   4       32.75       36.10      0.79 o 
   2   4   4      102.19      106.16      1.54 o 
   3   4   4       85.97       75.40      1.23 o 
   4   4   4       13.27       12.39      0.48 o 
   5   4   4      178.85      171.85      2.42 o 
   6   4   4       51.30       55.55      1.05 o 
   7   4   4        4.30        4.94      0.46 o 
   8   4   4      108.03      104.51      2.05 o 
   9   4   4       58.31       58.61      1.65 o 
  10   4   4      136.26      138.96      3.08 o 
  11   4   4       54.55       56.14      2.33 o 
  12   4   4       43.96       44.46      3.10 o 
  13   4   4        1.70        2.55      1.16 o 
  14   4   4        2.96        2.14      1.21 o 
   1   5   4       12.44       11.43      0.48 o 
   2   5   4      112.28      101.62      1.76 o 
   3   5   4       52.99       50.19      1.04 o 
   4   5   4       28.63       30.98      0.74 o 
   5   5   4      171.32      150.93      2.38 o 
   6   5   4       29.22       29.15      0.84 o 
   7   5   4      108.21      101.80      2.18 o 
   8   5   4       15.56       15.33      0.87 o 
   9   5   4       44.95       45.95      1.36 o 
  10   5   4       68.69       73.13      2.24 o 
  11   5   4       28.28       31.04      1.67 o 
  12   5   4       32.57       31.56      4.01 o 
  13   5   4       21.60       25.21      2.66 o 
  14   5   4       23.31       25.62      2.60 o 
   0   6   4       50.93       50.16      1.47 o 
   1   6   4       15.46       16.70      0.55 o 
   2   6   4       99.24      100.72      1.60 o 
   3   6   4      290.56      296.83      4.32 o 
   4   6   4      223.37      237.30      3.48 o 
   5   6   4       23.64       23.62      0.81 o 
   6   6   4        0.44        0.31      0.43 o 
   7   6   4       59.22       58.02      1.60 o 
   8   6   4       71.61       74.30      1.88 o 
   9   6   4       18.53       15.35      0.92 o 
  10   6   4       23.67       25.46      1.41 o 
  11   6   4        9.31        8.14      1.11 o 
  12   6   4       33.89       36.70      2.81 o 
  13   6   4        3.93        4.25      1.34 o 
   1   7   4      105.35      110.92      1.88 o 
   2   7   4       77.95       78.45      1.46 o 
   3   7   4      174.10      182.18      2.94 o 
   4   7   4       42.58       45.98      1.21 o 
   5   7   4       19.01       19.73      0.84 o 
   6   7   4       10.01       10.17      0.66 o 
   7   7   4       61.66       66.40      1.66 o 
   8   7   4       32.63       34.35      1.23 o 
   9   7   4        5.04        5.33      0.79 o 
  10   7   4        4.27        3.96      0.92 o 
  11   7   4       29.01       28.99      1.75 o 
  12   7   4       20.26       22.18      1.73 o 
  13   7   4        0.09        0.22      1.03 o 
   0   8   4      486.87      468.85     10.58 o 
   1   8   4      124.77      118.98      2.34 o 
   2   8   4       18.03       17.70      0.82 o 
   3   8   4       11.90       13.65      0.68 o 
   4   8   4       13.94       15.29      0.76 o 
   5   8   4       12.47       10.35      0.68 o 
   6   8   4       18.92       18.83      0.89 o 
   7   8   4       18.00       16.41      0.98 o 
   8   8   4       31.01       30.76      1.67 o 
   9   8   4       45.93       42.78      1.98 o 
  10   8   4       61.05       64.35      2.77 o 
  11   8   4        2.05        2.22      1.02 o 
  12   8   4       20.59       21.30      1.67 o 
   1   9   4        4.51        3.54      0.79 o 
   2   9   4       22.78       22.79      1.41 o 
   3   9   4       30.32       28.08      1.19 o 
   4   9   4        3.86        1.67      0.58 o 
   5   9   4       22.05       18.98      1.10 o 
   6   9   4        0.19        0.59      0.64 o 
   7   9   4      108.77      114.08      3.04 o 
   8   9   4        1.73        1.20      0.90 o 
   9   9   4        7.00        4.96      1.19 o 
  10   9   4        8.95        6.06      1.33 o 
  11   9   4        0.64        0.23      1.10 o 
   0  10   4       79.87       89.22      4.28 o 
   1  10   4        5.00        6.37      1.21 o 
   2  10   4       35.41       33.81      1.73 o 
   3  10   4        2.21        2.72      0.73 o 
   4  10   4       14.28       13.04      1.21 o 
   5  10   4       18.12       18.51      1.38 o 
   6  10   4        9.84        8.42      1.01 o 
   7  10   4        2.96        1.53      1.20 o 
   8  10   4       11.47       12.48      1.38 o 
   9  10   4        1.96        1.02      1.08 o 
  10  10   4        6.58        5.78      1.31 o 
   1  11   4        8.62       11.35      1.46 o 
   2  11   4       66.13       74.78      2.82 o 
   3  11   4       72.16       79.24      3.06 o 
   4  11   4       52.54       54.00      2.54 o 
   5  11   4        9.78        9.19      2.34 o 
   6  11   4        9.80        7.13      1.09 o 
   7  11   4       13.95       14.09      1.37 o 
   8  11   4        2.80        1.17      0.93 o 
   0  12   4      184.06      173.73     10.19 o 
   1  12   4      166.06      170.09     10.03 o 
   2  12   4       60.40       46.71      4.84 o 
   3  12   4      122.42      143.65      9.65 o 
   4  12   4       53.93       58.56      5.87 o 
   5  12   4       30.60       42.09      4.97 o 
   6  12   4        3.33        0.98      1.54 o 
   2  13   4        6.06        3.53      4.24 o 
   3  13   4        5.31        5.08      4.05 o 
   4  13   4        1.08        0.00      3.56 o 
   2   0   5      109.87       92.78      1.98 o 
   4   0   5      129.74      132.24      2.67 o 
   6   0   5      296.29      284.53      6.65 o 
   8   0   5      970.07      933.80     17.00 o 
  10   0   5      160.73      151.42      4.28 o 
  12   0   5       55.77       59.48      2.56 o 
  14   0   5        3.60        2.11      1.30 o 
   0   1   5      107.13      101.56      2.13 o 
   1   1   5      658.50      620.56      7.46 o 
   2   1   5      293.61      294.62      3.52 o 
   3   1   5      214.88      203.65      2.84 o 
   4   1   5      473.56      474.86      5.95 o 
   5   1   5       80.73       81.52      1.34 o 
   6   1   5      182.39      178.82      2.66 o 
   7   1   5      105.72      107.71      1.80 o 
   8   1   5      609.40      593.41      8.05 o 
   9   1   5      102.46       99.10      1.78 o 
  10   1   5      135.65      130.97      2.25 o 
  11   1   5       36.09       34.55      1.20 o 
  12   1   5       21.41       21.20      1.16 o 
  13   1   5        4.19        3.82      0.82 o 
  14   1   5        4.76        6.50      1.20 o 
   1   2   5      427.13      463.37      6.00 o 
   2   2   5      399.97      409.51      5.18 o 
   3   2   5       64.02       67.13      1.15 o 
   4   2   5      189.29      184.62      2.63 o 
   5   2   5        8.10        9.37      0.48 o 
   6   2   5      427.24      405.68      5.66 o 
   7   2   5       40.68       39.26      0.99 o 
   8   2   5      130.25      129.68      2.14 o 
   9   2   5       73.89       68.72      1.47 o 
  10   2   5        6.76        5.86      0.61 o 
  11   2   5       35.61       37.74      1.56 o 
  12   2   5       14.59       14.46      1.75 o 
  13   2   5       17.32       19.53      1.43 o 
  14   2   5       13.28       14.06      1.28 o 
   0   3   5       94.39      109.89      2.62 o 
   1   3   5        6.27        8.61      0.45 o 
   2   3   5       80.23       62.89      1.15 o 
   3   3   5      367.04      370.56      4.85 o 
   4   3   5      100.08      101.47      1.78 o 
   5   3   5      145.92      145.91      2.27 o 
   6   3   5       39.51       39.91      1.00 o 
   7   3   5      195.80      199.45      3.30 o 
   8   3   5      128.19      125.71      2.31 o 
   9   3   5      119.88      121.90      2.29 o 
  10   3   5        6.25        5.59      0.74 o 
  11   3   5       55.00       57.63      2.83 o 
  12   3   5        2.87        3.57      0.86 o 
  13   3   5       41.49       48.74      2.60 o 
  14   3   5        4.21        3.68      1.35 o 
   1   4   5      334.27      302.91      4.32 o 
   2   4   5      150.40      153.86      2.47 o 
   3   4   5      329.48      353.49      4.73 o 
   4   4   5       96.04       89.18      1.62 o 
   5   4   5      116.30      121.05      2.44 o 
   6   4   5      151.55      158.98      2.64 o 
   7   4   5       25.45       28.32      0.91 o 
   8   4   5       70.73       72.67      1.53 o 
   9   4   5        5.14        6.53      0.66 o 
  10   4   5       13.15       14.17      2.09 o 
  11   4   5       14.66       15.51      1.47 o 
  12   4   5       49.57       55.06      4.78 o 
  13   4   5       11.13       12.03      1.55 o 
   0   5   5        4.67        3.58      0.59 o 
   1   5   5       23.97       27.14      0.90 o 
   2   5   5       73.49       78.85      1.44 o 
   3   5   5      166.54      183.67      2.79 o 
   4   5   5       16.19       18.88      0.87 o 
   5   5   5       35.76       35.53      0.91 o 
   6   5   5       24.36       23.87      0.89 o 
   7   5   5       98.58       94.48      2.43 o 
   8   5   5       47.35       38.60      1.34 o 
   9   5   5      122.98      123.78      2.87 o 
  10   5   5       74.47       80.03      2.48 o 
  11   5   5       20.39       17.79      1.43 o 
  12   5   5       11.50       12.34      1.48 o 
  13   5   5        2.51        3.20      1.31 o 
   1   6   5       41.42       39.13      0.91 o 
   2   6   5       12.40       11.49      0.63 o 
   3   6   5       10.32       10.18      0.57 o 
   4   6   5        3.77        4.56      0.51 o 
   5   6   5       47.74       48.57      1.35 o 
   6   6   5       52.15       47.69      1.48 o 
   7   6   5       52.93       52.02      1.58 o 
   8   6   5       15.89       16.60      1.03 o 
   9   6   5       66.64       66.77      2.65 o 
  10   6   5       52.77       62.53      2.59 o 
  11   6   5       59.45       57.33      4.57 o 
  12   6   5        8.81        5.69      1.29 o 
   0   7   5      164.90      169.49      3.52 o 
   1   7   5       44.97       51.35      1.13 o 
   2   7   5       11.19       12.90      0.64 o 
   3   7   5       17.36       18.48      0.87 o 
   4   7   5       19.70       19.43      0.90 o 
   5   7   5        3.04        1.56      0.69 o 
   6   7   5       41.11       39.80      1.42 o 
   7   7   5       10.14       10.11      0.88 o 
   8   7   5        0.42        0.00      0.77 o 
   9   7   5       75.63       80.34      2.50 o 
  10   7   5       22.23       21.38      1.56 o 
  11   7   5       35.92       31.04      1.86 o 
  12   7   5        5.74        5.32      1.37 o 
   1   8   5       58.52       65.16      1.90 o 
   2   8   5      184.97      196.74      3.39 o 
   3   8   5      119.45      129.05      2.47 o 
   4   8   5       96.05      101.54      2.21 o 
   5   8   5       43.15       42.04      1.53 o 
   6   8   5        8.47        6.47      1.05 o 
   7   8   5        2.21        1.59      0.89 o 
   8   8   5        0.59        0.88      0.82 o 
   9   8   5       25.11       22.59      1.58 o 
  10   8   5       10.93       12.77      1.37 o 
  11   8   5        0.98        0.60      1.04 o 
   0   9   5       74.30       78.18      4.86 o 
   1   9   5       60.37       65.60      2.21 o 
   2   9   5      202.91      231.66      4.69 o 
   3   9   5      114.42      128.63      3.59 o 
   4   9   5      145.25      149.28      3.66 o 
   5   9   5       87.76       90.11      2.81 o 
   6   9   5        7.08        4.32      1.15 o 
   7   9   5        9.79       10.09      2.24 o 
   8   9   5        0.64        0.63      1.01 o 
   9   9   5        7.31        6.46      1.16 o 
  10   9   5        3.95        4.05      1.16 o 
   1  10   5        7.67        8.20      1.71 o 
   2  10   5       13.66       14.06      1.11 o 
   3  10   5        1.00        0.23      1.13 o 
   4  10   5        6.74        6.01      1.20 o 
   5  10   5       12.13       12.39      1.25 o 
   6  10   5        3.30        3.22      1.13 o 
   7  10   5        1.12        0.00      1.03 o 
   8  10   5        4.31        4.18      1.38 o 
   9  10   5        4.32        4.67      1.27 o 
   0  11   5       81.92       83.97      4.50 o 
   1  11   5       47.07       44.24      3.21 o 
   2  11   5       14.10       13.43      2.01 o 
   3  11   5        4.09        8.06      2.92 o 
   4  11   5        5.59        5.77      1.32 o 
   5  11   5        8.21        6.44      1.42 o 
   6  11   5        0.71        0.59      1.16 o 
   7  11   5        2.14        0.54      0.92 o 
   1  12   5        0.11        3.10      4.24 o 
   2  12   5        4.09        0.00      3.91 o 
   3  12   5        2.03        0.00      3.75 o 
   4  12   5        2.81        1.71      3.67 o 
   5  12   5        6.11        3.69      1.32 o 
   0   0   6       13.24       13.33      1.04 o 
   2   0   6       98.41       92.45      2.05 o 
   4   0   6      622.17      592.61     14.07 o 
   6   0   6       87.18       84.53      2.84 o 
   8   0   6      203.03      195.36      4.97 o 
  10   0   6       31.71       30.47      1.60 o 
  12   0   6       52.51       59.65      2.63 o 
   1   1   6       15.44       14.46      0.54 o 
   2   1   6      102.05       87.23      1.40 o 
   3   1   6      191.97      183.56      3.25 o 
   4   1   6       25.42       27.70      0.85 o 
   5   1   6       35.80       30.89      0.93 o 
   6   1   6       91.50       87.53      1.72 o 
   7   1   6      154.06      144.99      2.61 o 
   8   1   6       29.44       25.33      1.03 o 
   9   1   6       25.48       25.53      1.12 o 
  10   1   6       19.81       20.64      0.99 o 
  11   1   6       26.64       29.32      1.48 o 
  12   1   6      102.89      116.95      5.35 o 
  13   1   6        4.24        5.58      0.93 o 
   0   2   6      241.91      240.63      4.83 o 
   1   2   6       98.33       87.92      1.51 o 
   2   2   6       73.74       69.02      1.31 o 
   3   2   6        5.74        4.20      0.41 o 
   4   2   6       19.48       19.86      0.71 o 
   5   2   6       69.57       70.67      1.38 o 
   6   2   6        7.90        9.07      0.64 o 
   7   2   6       54.26       47.50      1.26 o 
   8   2   6       31.98       30.32      1.19 o 
   9   2   6      228.91      220.77      3.90 o 
  10   2   6       21.84       22.76      1.04 o 
  11   2   6        8.17        7.10      1.05 o 
  12   2   6       28.51       30.44      2.74 o 
  13   2   6        4.34        5.24      1.09 o 
   1   3   6       89.23       89.87      1.65 o 
   2   3   6       56.09       48.43      1.10 o 
   3   3   6       10.23        9.36      0.55 o 
   4   3   6       36.60       31.57      0.92 o 
   5   3   6       11.39        9.68      0.58 o 
   6   3   6      143.23      127.43      2.27 o 
   7   3   6       47.32       47.98      1.27 o 
   8   3   6      239.82      236.28      3.98 o 
   9   3   6       63.63       68.08      1.89 o 
  10   3   6       13.66       10.86      1.12 o 
  11   3   6       38.54       41.36      2.53 o 
  12   3   6       12.05       10.27      1.15 o 
  13   3   6        1.14        0.16      1.21 o 
   0   4   6       55.26       62.87      2.89 o 
   1   4   6      181.76      174.27      2.90 o 
   2   4   6      170.22      176.61      2.83 o 
   3   4   6       33.21       34.76      0.97 o 
   4   4   6      150.54      156.66      2.68 o 
   5   4   6       99.93       90.76      1.97 o 
   6   4   6       85.23       86.11      1.89 o 
   7   4   6      108.82      114.69      3.24 o 
   8   4   6      111.53      121.00      2.78 o 
   9   4   6      184.63      185.45      4.62 o 
  10   4   6       65.86       70.12      2.33 o 
  11   4   6       16.39       13.21      1.67 o 
  12   4   6        7.82        7.70      1.39 o 
  13   4   6        4.54        2.77      1.32 o 
   1   5   6       76.81       72.52      2.00 o 
   2   5   6      368.26      379.85      5.45 o 
   3   5   6      509.07      507.79      7.56 o 
   4   5   6       29.29       28.12      1.00 o 
   5   5   6       62.20       63.30      1.52 o 
   6   5   6       32.95       34.19      1.26 o 
   7   5   6       45.44       51.41      1.75 o 
   8   5   6       28.76       27.66      1.37 o 
   9   5   6        1.79        0.00      1.00 o 
  10   5   6        4.56        6.30      1.24 o 
  11   5   6        4.03        2.27      1.20 o 
  12   5   6       10.65       12.74      2.16 o 
   0   6   6      106.79      109.98      2.58 o 
   1   6   6      215.32      221.06      3.87 o 
   2   6   6      256.49      271.90      5.43 o 
   3   6   6      205.42      216.64      3.66 o 
   4   6   6      387.14      389.59      6.61 o 
   5   6   6      114.72      116.03      2.60 o 
   6   6   6       36.78       38.88      1.88 o 
   7   6   6        7.30        7.42      1.28 o 
   8   6   6       30.63       29.94      1.97 o 
   9   6   6       19.25       21.85      1.49 o 
  10   6   6        3.10        3.20      1.08 o 
  11   6   6       15.86       15.47      1.62 o 
  12   6   6        5.44        5.31      1.43 o 
   1   7   6       23.58       27.09      0.95 o 
   2   7   6       67.93       63.07      1.50 o 
   3   7   6       20.19       23.01      0.98 o 
   4   7   6       80.01       81.15      2.19 o 
   5   7   6        9.69       11.76      1.20 o 
   6   7   6       27.96       28.29      2.52 o 
   7   7   6       16.21       17.26      1.80 o 
   8   7   6        1.42        0.00      1.06 o 
   9   7   6        7.18        9.19      1.29 o 
  10   7   6        2.71        0.09      1.02 o 
  11   7   6        2.52        0.48      1.13 o 
   0   8   6       22.97       25.09      2.22 o 
   1   8   6        2.59        1.55      0.70 o 
   2   8   6       18.41       20.46      0.98 o 
   3   8   6        9.94        7.68      0.88 o 
   4   8   6       32.10       36.71      2.11 o 
   5   8   6        9.28        8.93      1.09 o 
   6   8   6       21.26       20.88      1.69 o 
   7   8   6        6.48        6.09      1.45 o 
   8   8   6        7.14        6.75      1.37 o 
   9   8   6        1.46        1.18      1.21 o 
  10   8   6       22.80       24.41      1.76 o 
   1   9   6        0.74        0.00      0.86 o 
   2   9   6        5.89        5.39      1.15 o 
   3   9   6       16.26       14.08      1.10 o 
   4   9   6        7.30        4.06      0.93 o 
   5   9   6       10.10       12.91      1.43 o 
   6   9   6        5.25        4.49      1.31 o 
   7   9   6        5.17        5.35      1.45 o 
   8   9   6       29.73       33.56      2.65 o 
   9   9   6       14.01       16.46      2.06 o 
   0  10   6       18.08       18.25      2.16 o 
   1  10   6        9.98        8.35      1.11 o 
   2  10   6        7.73        6.88      1.23 o 
   3  10   6       17.82       17.15      1.57 o 
   4  10   6        7.57        5.55      1.46 o 
   5  10   6        6.33        4.10      1.11 o 
   6  10   6        0.49        1.13      1.05 o 
   7  10   6        4.92        4.81      1.69 o 
   1  11   6        1.17        0.00      2.86 o 
   2  11   6        4.29        1.55      4.18 o 
   3  11   6        8.06        9.21      4.08 o 
   4  11   6        4.84        4.30      1.54 o 
   5  11   6        3.00        2.42      1.59 o 
   0  12   6       10.69       14.73      5.33 o 
   1  12   6        4.74        4.00      4.63 o 
   2  12   6        0.31        0.00      4.18 o 
   2   0   7       79.01       72.23      2.17 o 
   4   0   7       45.31       42.55      1.62 o 
   6   0   7      140.34      122.21      5.06 o 
   8   0   7      100.53      102.41      4.33 o 
  10   0   7       15.85       18.69      2.39 o 
  12   0   7        3.65        2.39      1.49 o 
   0   1   7       63.36       66.04      2.97 o 
   1   1   7      154.70      142.99      4.05 o 
   2   1   7       45.83       40.91      1.01 o 
   3   1   7       28.82       29.07      0.98 o 
   4   1   7       61.22       57.60      1.36 o 
   5   1   7       20.35       19.30      0.89 o 
   6   1   7       28.29       27.67      1.06 o 
   7   1   7       16.84       17.06      0.93 o 
   8   1   7      148.97      142.12      4.28 o 
   9   1   7       31.10       31.38      1.73 o 
  10   1   7       31.89       27.60      1.65 o 
  11   1   7       14.77       13.18      1.30 o 
  12   1   7        3.89        2.80      1.03 o 
   1   2   7      237.70      225.53      5.36 o 
   2   2   7      241.48      216.52      5.31 o 
   3   2   7      116.05      107.08      2.69 o 
   4   2   7      258.10      246.46      4.90 o 
   5   2   7       32.65       30.90      1.41 o 
   6   2   7        2.39        2.05      0.57 o 
   7   2   7       20.29       19.02      1.07 o 
   8   2   7       21.71       29.06      2.48 o 
   9   2   7       21.14       18.58      1.25 o 
  10   2   7        0.70        0.00      0.75 o 
  11   2   7       23.74       30.57      3.94 o 
  12   2   7       10.52       11.72      1.83 o 
   0   3   7      229.63      208.48      5.00 o 
   1   3   7      132.87      125.95      3.11 o 
   2   3   7      296.19      279.03      4.86 o 
   3   3   7      456.85      423.98      9.53 o 
   4   3   7      108.12       94.68      2.41 o 
   5   3   7      184.77      168.18      3.65 o 
   6   3   7       30.68       28.06      1.15 o 
   7   3   7       67.46       63.86      2.60 o 
   8   3   7       42.90       48.25      3.37 o 
   9   3   7        7.39        6.06      1.17 o 
  10   3   7        9.13        9.46      1.33 o 
  11   3   7        1.89        1.63      1.07 o 
  12   3   7        8.18        6.95      1.31 o 
   1   4   7       45.30       40.49      1.15 o 
   2   4   7        7.02        6.89      0.63 o 
   3   4   7        4.32        1.91      0.54 o 
   4   4   7       11.44        9.07      0.69 o 
   5   4   7        7.34        4.68      0.66 o 
   6   4   7       53.80       52.98      2.23 o 
   7   4   7       22.99       21.05      1.73 o 
   8   4   7       26.00       33.65      2.19 o 
   9   4   7        3.82        5.76      1.15 o 
  10   4   7        8.11        8.93      1.55 o 
  11   4   7        6.83        6.65      1.43 o 
   0   5   7       16.20       17.54      1.35 o 
   1   5   7       49.06       51.43      1.30 o 
   2   5   7       13.72       13.05      0.81 o 
   3   5   7       29.37       26.73      1.07 o 
   4   5   7       55.41       57.00      1.77 o 
   5   5   7       19.44       19.20      1.22 o 
   6   5   7       34.60       35.41      1.67 o 
   7   5   7        3.10        1.79      0.83 o 
   8   5   7       23.62       21.92      1.70 o 
   9   5   7       10.49       11.91      1.21 o 
  10   5   7       12.01       12.63      1.89 o 
  11   5   7       10.22        8.83      1.84 o 
   1   6   7       18.79       18.00      0.86 o 
   2   6   7       14.13       10.90      0.87 o 
   3   6   7       28.90       24.31      1.22 o 
   4   6   7        3.38        2.28      0.79 o 
   5   6   7        0.51        0.00      0.75 o 
   6   6   7        1.73        1.72      0.85 o 
   7   6   7       83.96       94.47      3.66 o 
   8   6   7       15.20       12.81      1.62 o 
   9   6   7       81.10       89.15      3.36 o 
  10   6   7        5.61        5.33      1.66 o 
   0   7   7       93.96       92.50      3.14 o 
   1   7   7        4.80        4.95      0.81 o 
   2   7   7       62.22       64.88      1.88 o 
   3   7   7       54.75       60.88      2.07 o 
   4   7   7       18.64       16.76      1.33 o 
   5   7   7       35.71       33.00      2.37 o 
   6   7   7       24.12       26.73      3.28 o 
   7   7   7       24.15       26.87      2.31 o 
   8   7   7       34.91       37.60      2.40 o 
   9   7   7       86.71       96.04      3.83 o 
   1   8   7       16.12       16.60      2.28 o 
   2   8   7       34.49       34.37      1.69 o 
   3   8   7       28.06       26.52      2.11 o 
   4   8   7       11.83       12.11      1.37 o 
   5   8   7       35.01       35.47      4.40 o 
   6   8   7        4.06        2.61      1.62 o 
   7   8   7       10.15       14.04      2.12 o 
   8   8   7        8.20       10.14      1.75 o 
   0   9   7       32.20       32.21      3.00 o 
   1   9   7       12.63       13.83      1.21 o 
   2   9   7        5.07        3.73      1.28 o 
   3   9   7        4.40        6.16      1.47 o 
   4   9   7        1.34        0.00      1.04 o 
   5   9   7        4.34        6.00      1.38 o 
   6   9   7        1.84        0.00      1.22 o 
   7   9   7        4.98        4.22      1.54 o 
   1  10   7        4.31        3.35      1.54 o 
   2  10   7        5.76        4.62      1.54 o 
   3  10   7       33.14       39.39      5.77 o 
   4  10   7        3.83        1.76      1.54 o 
   5  10   7        8.26        6.31      1.86 o 
   0  11   7        2.51        0.46      4.35 o 
   1  11   7        4.93        4.89      3.40 o 
   2  11   7        0.41        0.00      3.17 o 
   0   0   8      448.13      414.63     15.14 o 
   2   0   8      850.65      780.71     21.18 o 
   4   0   8      537.62      503.17     14.61 o 
   6   0   8       79.23       71.72      4.11 o 
   8   0   8        4.59        3.64      1.51 o 
  10   0   8       13.81       13.04      2.07 o 
   1   1   8       51.19       47.50      1.62 o 
   2   1   8      158.23      147.05      4.13 o 
   3   1   8      143.94      125.90      4.04 o 
   4   1   8       33.19       35.27      1.79 o 
   5   1   8       38.29       33.60      1.65 o 
   6   1   8        2.98        3.17      0.88 o 
   7   1   8       18.53       18.98      1.83 o 
   8   1   8        0.11        0.11      0.84 o 
   9   1   8        2.30        3.54      1.01 o 
  10   1   8        7.07        5.15      1.11 o 
  11   1   8        1.86        3.12      1.04 o 
   0   2   8       15.80       15.58      1.62 o 
   1   2   8      117.65      113.82      3.38 o 
   2   2   8       53.43       48.69      1.93 o 
   3   2   8       17.88       16.69      1.16 o 
   4   2   8       83.86       80.20      3.63 o 
   5   2   8       23.58       19.95      1.26 o 
   6   2   8        8.95        9.48      1.02 o 
   7   2   8       27.57       27.16      2.26 o 
   8   2   8        9.58        8.47      1.27 o 
   9   2   8       22.07       20.74      1.75 o 
  10   2   8       11.53       12.38      1.26 o 
  11   2   8        4.64        2.36      1.26 o 
   1   3   8       15.46       15.79      0.84 o 
   2   3   8       63.05       55.79      2.14 o 
   3   3   8       63.71       60.87      2.35 o 
   4   3   8        1.80        1.98      0.74 o 
   5   3   8        3.93        3.64      0.90 o 
   6   3   8        6.19        6.39      1.02 o 
   7   3   8       48.90       55.71      2.37 o 
   8   3   8        1.84        3.08      0.83 o 
   9   3   8       32.35       41.19      5.58 o 
  10   3   8       22.53       29.80      4.68 o 
   0   4   8       75.56       67.34      4.81 o 
   1   4   8        8.05        7.02      0.79 o 
   2   4   8       12.61       11.71      1.18 o 
   3   4   8       16.89       19.03      1.27 o 
   4   4   8       69.04       67.41      3.37 o 
   5   4   8        0.26        0.15      0.67 o 
   6   4   8        0.59        0.00      0.76 o 
   7   4   8        5.05        3.40      1.10 o 
   8   4   8       46.66       59.53      2.62 o 
   9   4   8        3.94        4.58      1.24 o 
  10   4   8       28.34       34.74      2.66 o 
   1   5   8        7.62        6.38      0.94 o 
   2   5   8       14.10       13.66      1.06 o 
   3   5   8       18.30       18.03      1.43 o 
   4   5   8       51.87       55.47      2.54 o 
   5   5   8       18.48       18.03      1.57 o 
   6   5   8        1.81        1.92      1.03 o 
   7   5   8       11.05       12.55      1.27 o 
   8   5   8        3.72        4.37      1.15 o 
   9   5   8       10.34       12.93      1.40 o 
   0   6   8        8.30        8.45      1.40 o 
   1   6   8       35.22       35.35      1.91 o 
   2   6   8        9.37       11.11      0.97 o 
   3   6   8        5.52        5.35      1.10 o 
   4   6   8        5.59        5.54      1.12 o 
   5   6   8        2.00        1.47      0.96 o 
   6   6   8       13.67       15.48      1.46 o 
   7   6   8        9.77        9.71      1.25 o 
   8   6   8       18.09       19.06      1.94 o 
   9   6   8        5.09        1.84      1.75 o 
   1   7   8        8.88        7.84      1.03 o 
   2   7   8        0.07        0.00      0.86 o 
   3   7   8        5.98        7.98      1.19 o 
   4   7   8        2.29        3.35      1.43 o 
   5   7   8        2.86        2.70      1.15 o 
   6   7   8        7.75        8.28      1.70 o 
   7   7   8        9.13        8.75      1.74 o 
   8   7   8        9.12        8.00      1.76 o 
   0   8   8       17.78       22.69      2.60 o 
   1   8   8        0.52        0.42      1.00 o 
   2   8   8        7.62        7.16      1.01 o 
   3   8   8        1.51        0.34      0.88 o 
   4   8   8        0.67        1.17      1.20 o 
   5   8   8        7.19        3.72      1.40 o 
   6   8   8        4.63        3.27      1.47 o 
   1   9   8        3.53        4.74      1.23 o 
   2   9   8        0.43        0.40      1.26 o 
   3   9   8        0.23        0.00      1.06 o 
   4   9   8        0.30        0.68      1.45 o 
   2   0   9      155.04      154.47      6.04 o 
   4   0   9       32.57       28.83      2.71 o 
   6   0   9        8.21        7.91      1.71 o 
   8   0   9       35.57       41.81      3.24 o 
   0   1   9       76.63       78.40      3.73 o 
   1   1   9        0.59        0.37      0.84 o 
   2   1   9       25.11       27.82      1.74 o 
   3   1   9       51.90       54.53      2.63 o 
   4   1   9        4.95        4.26      0.98 o 
   5   1   9       43.52       42.79      2.07 o 
   6   1   9       18.47       16.36      1.51 o 
   7   1   9        4.83        4.34      1.14 o 
   8   1   9        2.83        3.84      1.14 o 
   9   1   9        5.85        7.02      1.28 o 
   1   2   9       12.44       12.87      1.26 o 
   2   2   9       13.27       13.92      1.29 o 
   3   2   9        9.93       10.05      1.34 o 
   4   2   9       22.03       19.25      1.66 o 
   5   2   9       11.74       12.10      1.61 o 
   6   2   9        1.34        1.32      0.95 o 
   7   2   9        5.23        5.56      1.10 o 
   8   2   9        0.87        0.28      0.92 o 
   9   2   9        0.77        0.03      0.97 o 
   0   3   9       12.07       11.14      1.83 o 
   1   3   9      159.42      162.30      5.32 o 
   2   3   9       74.36       77.02      2.84 o 
   3   3   9       94.19      101.75      3.42 o 
   4   3   9       48.95       51.39      2.55 o 
   5   3   9       32.96       37.14      2.18 o 
   6   3   9        2.17        1.11      0.97 o 
   7   3   9        7.58        6.99      1.20 o 
   8   3   9        2.11        2.85      0.97 o 
   1   4   9       21.36       20.48      1.60 o 
   2   4   9       67.69       75.98      3.06 o 
   3   4   9       17.92       17.55      1.50 o 
   4   4   9       37.28       39.04      2.35 o 
   5   4   9        9.62       10.45      1.16 o 
   6   4   9        5.78        4.23      1.39 o 
   7   4   9        1.87        2.00      1.27 o 
   8   4   9        3.63        3.42      1.40 o 
   0   5   9       64.48       67.80      3.99 o 
   1   5   9       11.14       14.31      1.37 o 
   2   5   9       33.33       37.53      2.03 o 
   3   5   9        8.69        9.29      1.17 o 
   4   5   9       13.96       14.82      1.27 o 
   5   5   9        1.53        0.20      1.11 o 
   6   5   9        2.13        2.27      1.24 o 
   7   5   9        1.24        2.46      1.45 o 
   1   6   9        1.61        1.35      0.86 o 
   2   6   9        3.01        3.16      1.19 o 
   3   6   9        0.39        0.00      0.99 o 
   4   6   9        0.58        0.00      1.01 o 
   5   6   9        0.61        0.54      1.07 o 
   6   6   9       17.03       20.02      1.94 o 
   0   7   9       17.64       17.23      3.80 o 
   1   7   9        5.85        6.09      1.19 o 
   2   7   9        5.66        6.83      1.31 o 
   3   7   9        4.17        3.81      1.21 o 
   4   7   9        3.06        3.82      1.25 o 
   5   7   9        3.73        4.50      1.37 o 
   1   8   9        1.01        0.16      1.37 o 
   2   8   9        1.32        0.00      1.15 o 
   0   0  10       36.77       40.65      4.97 o 
   2   0  10       18.98       18.90      2.55 o 
   4   0  10        7.43        9.58      2.00 o 
   6   0  10        4.92        5.41      1.80 o 
   1   1  10        3.92        5.36      1.15 o 
   2   1  10        3.08        1.51      1.08 o 
   3   1  10        3.38        3.80      1.71 o 
   4   1  10       11.84       13.15      1.54 o 
   5   1  10        7.66        8.30      1.21 o 
   6   1  10        0.38        0.72      1.04 o 
   0   2  10        1.02        0.00      1.30 o 
   1   2  10       11.15       13.26      1.61 o 
   2   2  10        8.96       10.33      1.46 o 
   3   2  10        2.28        3.85      1.19 o 
   4   2  10       19.53       20.65      1.81 o 
   5   2  10        1.69        2.88      1.20 o 
   6   2  10        0.83        0.74      1.05 o 
   1   3  10        6.07        7.47      1.24 o 
   2   3  10       24.19       27.10      1.91 o 
   3   3  10       19.70       18.56      2.22 o 
   4   3  10        4.64        4.38      2.17 o 
   5   3  10        1.17        0.40      1.06 o 
   6   3  10        2.39        3.36      1.18 o 
   0   4  10       41.62       51.66      3.57 o 
   1   4  10        6.18        5.75      1.17 o 
   2   4  10        6.83        6.07      1.22 o 
   3   4  10       13.22       15.85      1.54 o 
   4   4  10        3.34        2.71      1.07 o 
   5   4  10       18.89       27.63      2.34 o 
   1   5  10        1.94        1.64      1.03 o 
   2   5  10        7.77        9.54      1.39 o 
   3   5  10        1.59        0.00      0.90 o 
   4   5  10        2.62        2.00      0.96 o 
   0   6  10       15.92       21.79      2.41 o 
   1   6  10       80.96       96.40      3.58 o 
   0   1  11        8.70       12.62      2.46 o 
   1   1  11       16.49       19.84      1.97 o 
                                                 
